# Supplementary material for: The mAB 13A4 monoclonal antibody to the mouse PROM1 protein recognizes a structural epitope
Source: PLoS One. 2022 Oct 10;17(10):e0274958. doi: 10.1371/journal.pone.0274958 (PMC9550058; doi:10.1371/journal.pone.0274958)
Supplement: S1 Table — (XLSX) [file pone.0274958.s001.xlsx]

## Sheet: Sheet1
S1 Table. Primer sequences
		D+1 (0+15) EC3 a.a 696-710
		Frag-1.For	TATAGGGAGACCCAAGCTGGgccaccatggctctcgt
		Frag-1.Rev	ctttctccggcaaattcagtgattgctgcacaggag
		Frag-2.For	caatcactgaatttgccggagaaagtgaagaagat
		Frag-2.Rev	TTTAAACGGGCCtcacttgtcgtcatcgtctttgtagt
		D+2 (10+25) EC3 a.a 705-719
		Frag-1.For	TATAGGGAGACCCAAGCTGGgccaccatggctctcgt
		Frag-1.Rev	ccaaagaggcgagggtccagacactttgtcttaacg
		Frag-2.For	ctggaccctcgcctctttggactctgttcagc
		Frag-2.Rev	TTTAAACGGGCCtcacttgtcgtcatcgtctttgtagt
		D+3 (20+35) ED2 a.a 715-729
		Frag-1.For	TATAGGGAGACCCAAGCTGGgccaccatggctctcgt
		Frag-1.Rev	cgttattggttttctccggcaacttgttgct
		Frag-2.For	gccggagaaaaccaataacgtttccctcatcgt
		Frag-2.Rev	TTTAAACGGGCCtcacttgtcgtcatcgtctttgtagt
		D+4 (30+45)EC3 a.a 725-739
		Frag-1.For	TATAGGGAGACCCAAGCTGGgccaccatggctctcgt
		Frag-1.Rev	acttcttcgtttcagagtccaaagaggcaaggatct
		Frag-2.For	tctttggactctgaaacgaagaagtttgggaaaacaatactagg
		Frag-2.Rev	TTTAAACGGGCCtcacttgtcgtcatcgtctttgtagt
		D-1 (-10+5)ED2 a.a 685-700
		Frag-1.For	TATAGGGAGACCCAAGCTGGgccaccatggctctcgt
		Frag-1.Rev	ggagggtccagacctggtggatggctcttatattctgtacatccagtaag
		Frag-2.For	gccatccaccaggtctggaccctccagcaa
		Frag-2.Rev	TTTAAACGGGCCtcacttgtcgtcatcgtctttgtagt
		D-2 (-10-25)EC3 a.a 671-685
		Frag-1.For	TATAGGGAGACCCAAGCTGGgccaccatggctctcgt
		Frag-1.Rev	caggagggaggagctgtttcagctttccttcaggca
		Frag-2.For	aagctgaaacagctcctccctcctgtgcag
		Frag-2.Rev	TTTAAACGGGCCtcacttgtcgtcatcgtctttgtagt
		D-3 (-20-35)EC3 a.a 661-675
		Frag-1.For	TATAGGGAGACCCAAGCTGGgccaccatggctctcgt
		Frag-1.Rev	tatattctgtacttttgcttccagggtagaggc
		Frag-2.For	tggaagcaaaagtacagaatataagagccatccaccag
		Frag-2.Rev	TTTAAACGGGCCtcacttgtcgtcatcgtctttgtagt
		D-4 (-30-45)EC3 a.a 651-665
		Frag-1.For	TATAGGGAGACCCAAGCTGGgccaccatggctctcgt
		Frag-1.Rev	gtttcagctttcccagcagattcacttcagtagggg
		Frag-2.For	gtgaatctgctgggaaagctgaaacaggccttcttac
		Frag-2.Rev	TTTAAACGGGCCtcacttgtcgtcatcgtctttgtagt
		D-5(-40-55)ED2 a.a 641-655
		Frag-1.For	TATAGGGAGACCCAAGCTGGgccaccatggctctcgt
		Frag-1.Rev	cttttgcttccagagtctccttcaagtatgtggaataatcga
		Frag-2.For	ttgaaggagactctggaagcaaaagcaaaccagt
		Frag-2.Rev	TTTAAACGGGCCtcacttgtcgtcatcgtctttgtagt
		D-6 (-50-65)EC3 a.a 631-645
		Frag-1.For	TATAGGGAGACCCAAGCTGGgccaccatggctctcgt
		Frag-1.Rev	gcagattcacttctgtatctatcccagaatgtgcaaagtcc
		Frag-2.For	gggatagatacagaagtgaatctgctgacatttgcc
		Frag-2.Rev	TTTAAACGGGCCtcacttgtcgtcatcgtctttgtagt
		Del 6AA (689-694)
		Frag-1.For	TATAGGGAGACCCAAGCTGGgccaccatggctctcgt
		Frag-1.Rev	ccctcacaaatttagggaggagatgctggtgggatg
		Frag-2.For	catctcctccctaaatttgtgagggtgaggaatacgttaagac
		Frag-2.Rev	TTTAAACGGGCCtcacttgtcgtcatcgtctttgtagt
		D-7(599-613) EC3
		Frag-1.For	TATAGGGAGACCCAAGCTGGgccaccatggctctcgt
		Frag-1.Rev	tattgagctgggtggcatccttggtctgtttgatgg
		Frag-2.For	accaaggatgccacccagctcaataccaacctgag
		Frag-2.Rev	TTTAAACGGGCCtcacttgtcgtcatcgtctttgtagt
		EC2 deletion ( 271-285)
		Frag-1.For	TATAGGGAGACCCAAGCTGGgccaccatggctctcgt
		Frag-1.Rev	ttcctgtgttatccgtatttatgttttcagaaatctggtcaatg
		Frag-2.For	aacataaatacggataacacaggaaggaagagcc
		Frag-2.Rev	TTTAAACGGGCCtcacttgtcgtcatcgtctttgtagt
		EX 19a deletion
		Frag-1.For	TATAGGGAGACCCAAGCTGGgccaccatggctctcgt
		Frag-1.Rev	acactttgtcttaacgtattcagtgattgctgcacaggagggaggagatg
		Frag-2.For	catctcctccctcctgtgcagcaatcactgaatacgttaagacaaagtgt
		Frag-2.Rev	TTTAAACGGGCCtcacttgtcgtcatcgtctttgtagt
